# Supplementary material for: Purkinje cell dysfunction causes disrupted sleep in ataxic mice
Source: Dis Model Mech. 2024 Jun 12;17(6):dmm050379. doi: 10.1242/dmm.050379 (PMC11190574; doi:10.1242/dmm.050379)
Supplement: Table S1. [file dmm-17-050379-TableS1.xlsx]

## Sheet: panel F-I
mouse	group	analysis_type	raw_number
mutant_1	mutant	counts_LD	0.005
mutant_2	mutant	counts_LD	0.041
mutant_3	mutant	counts_LD	0.014
mutant_4	mutant	counts_LD	0.077			analysis_type	.y.	group1	group2	n1	n2	statistic	df	p	p.adj	p.adj.signif
mutant_5	mutant	counts_LD	0.061		1	counts_DD	raw_number	control	mutant	9	9	17.6788	8.33825	6.67e-08	2.668e-07	****
mutant_6	mutant	counts_LD	0.014		2	counts_LD	raw_number	control	mutant	9	9	22.1973	8.01759	1.74e-08	6.96e-08	****
mutant_7	mutant	counts_LD	0.06		3	period_DD	raw_number	control	mutant	9	9	1.15472	10.0609	0.275	1	ns
mutant_8	mutant	counts_LD	0.014		4	phase_shift_onset	raw_number	control	mutant	9	9	-2.2057	12.7609	0.0464	0.1856	ns
mutant_9	mutant	counts_LD	0.08
control_1	control	counts_LD	8.22
control_2	control	counts_LD	7.441
control_3	control	counts_LD	7.432
control_4	control	counts_LD	7.153
control_5	control	counts_LD	5.724
control_6	control	counts_LD	6.07
control_7	control	counts_LD	5.85
control_8	control	counts_LD	6.154
control_9	control	counts_LD	6.023
mutant_1	mutant	counts_DD	0.785
mutant_2	mutant	counts_DD	0.418
mutant_3	mutant	counts_DD	0.578
mutant_4	mutant	counts_DD	0.72
mutant_5	mutant	counts_DD	0.762
mutant_6	mutant	counts_DD	0.458
mutant_7	mutant	counts_DD	0.448
mutant_8	mutant	counts_DD	0.452
mutant_9	mutant	counts_DD	0.488
control_1	control	counts_DD	8.18
control_2	control	counts_DD	5.727
control_3	control	counts_DD	5.408
control_4	control	counts_DD	5.709
control_5	control	counts_DD	6.478
control_6	control	counts_DD	7.693
control_7	control	counts_DD	7.749
control_8	control	counts_DD	6.892
control_9	control	counts_DD	6.055
mutant_1	mutant	period_DD	23.3
mutant_2	mutant	period_DD	23.3967
mutant_3	mutant	period_DD	23.3516
mutant_4	mutant	period_DD	23.5342
mutant_5	mutant	period_DD	23.4363
mutant_6	mutant	period_DD	23.408
mutant_7	mutant	period_DD	23.4762
mutant_8	mutant	period_DD	23.4006
mutant_9	mutant	period_DD	23.4989
control_1	control	period_DD	23.15
control_2	control	period_DD	23.5178
control_3	control	period_DD	23.7228
control_4	control	period_DD	23.5321
control_5	control	period_DD	23.3077
control_6	control	period_DD	23.5369
control_7	control	period_DD	23.7581
control_8	control	period_DD	23.3555
control_9	control	period_DD	23.6657
mutant_1	mutant	phase_shift_onset	0.9
mutant_2	mutant	phase_shift_onset	1.004
mutant_3	mutant	phase_shift_onset	1.365
mutant_4	mutant	phase_shift_onset	1.32
mutant_5	mutant	phase_shift_onset	1.286
mutant_6	mutant	phase_shift_onset	1.192
mutant_7	mutant	phase_shift_onset	1.108
mutant_8	mutant	phase_shift_onset	0.961
mutant_9	mutant	phase_shift_onset	1.37
control_1	control	phase_shift_onset	0.824
control_2	control	phase_shift_onset	1.001
control_3	control	phase_shift_onset	1.164
control_4	control	phase_shift_onset	1.033
control_5	control	phase_shift_onset	1.127
control_6	control	phase_shift_onset	1.071
control_7	control	phase_shift_onset	0.993
control_8	control	phase_shift_onset	1.001
control_9	control	phase_shift_onset	0.91
