# Supplementary material for: Purkinje cell dysfunction causes disrupted sleep in ataxic mice
Source: Dis Model Mech. 2024 Jun 12;17(6):dmm050379. doi: 10.1242/dmm.050379 (PMC11190574; doi:10.1242/dmm.050379)
Supplement: Table S2. [file dmm-17-050379-TableS2.xlsx]

## Sheet: panel G-I
group	mouse_id	wake_min	rem_min	nrem_min
cntrl	cntrl1	189.467	42.8667	136.733
cntrl	cntrl2	173.8	45.4	124.867		Two Sample t-test
cntrl	cntrl3	166.533	48.5333	146.333		data: wake_min by group
cntrl	cntrl4	176.2	42.6	127.6		t = 4.4714, df = 14, p-value = 0.0005273
cntrl	cntrl5	162.99	40.5	132		alternative hypothesis: true difference in means between group cntrl and group mutant is not equal to 0
cntrl	cntrl6	185	44.3	122.2		95 percent confidence interval:
cntrl	cntrl7	171.3	49.4	129.8		15.84767 45.06650
cntrl	cntrl8	169	48.2	137.8		sample estimates:
mutant	mutant1	169.867	23.8667	187.067		mean in group cntrl mean in group mutant
mutant	mutant2	161.6	32.2	185.133		174.2862 143.8292
mutant	mutant3	154.933	21.8	149.2
mutant	mutant4	125.467	25	171.467
mutant	mutant5	143.667	19.7333	159		Two Sample t-test
mutant	mutant6	137.3	29.8	164.7		data: rem_min by group
mutant	mutant7	122.5	24.2	172.6		t = 10.958, df = 14, p-value = 2.973e-08
mutant	mutant8	135.3	24.8	163.5		alternative hypothesis: true difference in means between group cntrl and group mutant is not equal to 0
						95 percent confidence interval:
						16.12578 23.97422
						sample estimates:
						mean in group cntrl mean in group mutant
						45.225 25.175
						Two Sample t-test
						data: nrem_min by group
						t = -6.9526, df = 14, p-value = 6.736e-06
						alternative hypothesis: true difference in means between group cntrl and group mutant is not equal to 0
						95 percent confidence interval:
						-48.30501 -25.52833
						sample estimates:
						mean in group cntrl mean in group mutant
						132.1667 169.0833
