# Supplementary material for: Purkinje cell dysfunction causes disrupted sleep in ataxic mice
Source: Dis Model Mech. 2024 Jun 12;17(6):dmm050379. doi: 10.1242/dmm.050379 (PMC11190574; doi:10.1242/dmm.050379)
Supplement: Table S3. [file dmm-17-050379-TableS3.xlsx]

## Sheet: panel D-I, K, L
group	mouse_id	wake_avg_sec	rem_avg_sec	nrem_avg_sec	rem_latency_min	nrem_latency_min	wake_number	rem_number	nrem_number
control	a142	35.732	19.08	25.68	49.6667	52.5333	3611	430	1439
control	a716	16.28	53.4	55.12	29.55	73.1333	2207	569	1373
control	a717	14.72	64.68	41.16	34.39	26.1333	2098	716	470
control	a718	20.44	60.84	71.56	40.28	39.4	2241	628	1413
control	control5	22.55	37.55	75.96	30.07	85.26	3218	458	1459
control	control6	33.41	22.22	26.88	36.22	64.03	2287	756	824
control	control7	28.87	43.97	70.05	43.56	89.37	2966	589	1157
control	control8	40.04	56.44	56.25	31.9	74.33	2797	730	1144
mutant	l612	39.04	68.16	79.52	139.2	97.5333	1208	358	2494
mutant	l613	28.28	84	107.68	135.933	43.8	1917	483	2465
mutant	l721	101.04	88.48	221.48	119.933	96.6	931	177	1926
mutant	l722	69.28	83.32	109.48	52.8	63.0667	1256	375	2260
mutant	l723	79.6	98.64	160.36	97.5333	30.5333	1491	296	2073
mutant	mutant6	62.86	79.8	141.05	101.92	38.3	1337	478	2261
mutant	mutant7	88.69	70.32	105.62	66.39	74.1	1174	394	2538
mutant	mutant8	55.13	83.44	160.45	128.82	81.4	1172	228	2105
Welch Two Sample t-test
data: wake_avg_sec by group
t = -4.1971, df = 9.0083, p-value = 0.002312
alternative hypothesis: true difference in means between group control and group mutant is not equal to 0
95 percent confidence interval:
-59.9937 -17.9758
sample estimates:
mean in group control mean in group mutant
26.50525 65.49000
Two Sample t-test
data: rem_avg_sec by group
t = -5.3191, df = 14, p-value = 0.0001084
alternative hypothesis: true difference in means between group control and group mutant is not equal to 0
95 percent confidence interval:
-52.26666 -22.22834
sample estimates:
mean in group control mean in group mutant
44.7725 82.0200
Welch Two Sample t-test
data: nrem_avg_sec by group
t = -4.7723, df = 9.6198, p-value = 0.0008406
alternative hypothesis: true difference in means between group control and group mutant is not equal to 0
95 percent confidence interval:
-121.77321 -43.97179
sample estimates:
mean in group control mean in group mutant
52.8325 135.7050
Two Sample t-test
data: nrem_latency_min by group
t = -0.22043, df = 14, p-value = 0.8287
alternative hypothesis: true difference in means between group control and group mutant is not equal to 0
95 percent confidence interval:
-28.63307 23.29610
sample estimates:
mean in group control mean in group mutant
63.02375 65.69223
Wilcoxon rank sum exact test
data: rem_latency_min by group
W = 0, p-value = 0.0001554
alternative hypothesis: true location shift is not equal to 0
Two Sample t-test
data: wake_number by group
t = 6.1618, df = 14, p-value = 2.469e-05
alternative hypothesis: true difference in means between group control and group mutant is not equal to 0
95 percent confidence interval:
891.4208 1843.3292
sample estimates:
mean in group control mean in group mutant
2678.125 1310.750
Two Sample t-test
data: rem_number by group
t = 4.4868, df = 14, p-value = 0.000512
alternative hypothesis: true difference in means between group control and group mutant is not equal to 0
95 percent confidence interval:
136.1714 385.5786
sample estimates:
mean in group control mean in group mutant
609.500 348.625
Two Sample t-test
data: nrem_number by group
t = -7.519, df = 14, p-value = 2.797e-06
alternative hypothesis: true difference in means between group control and group mutant is not equal to 0
95 percent confidence interval:
-1420.6811 -790.0689
sample estimates:
mean in group control mean in group mutant
1159.875 2265.250
