# Supplementary material for: Purkinje cell dysfunction causes disrupted sleep in ataxic mice
Source: Dis Model Mech. 2024 Jun 12;17(6):dmm050379. doi: 10.1242/dmm.050379 (PMC11190574; doi:10.1242/dmm.050379)
Supplement: Table S4. [file dmm-17-050379-TableS4.xlsx]

## Sheet: data
freq	control1_control_ch1	control1_control_ch2	control2_control_ch1	control2_control_ch2	control3_control_ch1	control3_control_ch2	control4_control_ch1	control4_control_ch2	control5_control_ch1	control5_control_ch2	control6_control_ch1	control6_control_ch2	control7_control_ch1	control7_control_ch2	control8_control_ch1	control8_control_ch2	mutant1_mutant_ch1	mutant1_mutant_ch2	mutant2_mutant_ch1	mutant2_mutant_ch2	mutant3_mutant_ch1	mutant3_mutant_ch2	mutant4_mutant_ch1	mutant4_mutant_ch2	mutant5_mutant_ch1	mutant5_mutant_ch2	mutant6_mutant_ch1	mutant6_mutant_ch2	mutant7_mutant_ch1	mutant7_mutant_ch2	mutant8_mutant_ch1	mutant8_mutant_ch2
0	0.714567	1.93157	0.549464	1.63869	0.692413	1.95329	0.682065	2.08057	0.632016	1.78513	0.687239	2.01693	0.667107	1.96088	0.70349	1.94243	0.693886	1.92581	2.31917	2.21454	2.23004	1.95396	2.18555	1.90806	2.25707	1.93325	2.22422	1.93176	1.7477	2.03144	2.20488	1.91991
1	0.723612	0.915752	0.540576	1.13149	0.672191	1.21345	0.667455	1.23539	0.632094	1.02362	0.669823	1.22442	0.656457	1.16114	0.697901	1.0646	0.681105	1.22439	1.60937	1.47649	1.47004	1.16988	1.42602	1.10746	1.45883	1.1403	1.45163	1.13921	1.2535	1.29025	1.43882	1.12333
2	0.784396	0.555303	0.92754	0.978354	0.835307	0.962483	0.863269	0.959128	0.855968	0.766828	0.849288	0.960806	0.856175	0.895587	0.809851	0.758893	1.14965	1.02021	1.3342	1.19906	1.23965	0.969543	1.19334	0.917554	1.20743	0.9376	1.21348	0.941566	1.24117	1.06294	1.20341	0.92956
3	1.09605	0.665083	1.14025	0.895552	1.0178	0.890212	1.002	0.893447	1.11815	0.780317	1.0099	0.891829	1.04335	0.855198	1.05693	0.777647	1.23449	0.979049	1.23492	1.00316	1.17016	0.912798	1.14167	0.887253	1.15193	0.880051	1.15459	0.893367	1.21319	0.965001	1.14813	0.89031
4	1.67765	0.930284	1.68729	0.939213	1.5446	0.935197	1.55357	0.941158	1.68247	0.934748	1.54909	0.938177	1.59504	0.938028	1.61113	0.932741	1.24043	1.02555	1.26835	1.04939	1.1516	0.9406	1.13608	0.930862	1.14869	0.932134	1.14546	0.934532	1.22013	1.00518	1.14077	0.932697
5	1.80633	1.20293	1.87312	1.04877	1.71698	1.03059	1.7324	1.03687	1.83973	1.12585	1.72469	1.03373	1.76561	1.06548	1.76166	1.11676	1.27763	1.07071	1.26999	1.14229	1.17733	1.04959	1.15222	1.04447	1.16829	1.05254	1.16595	1.04887	1.24165	1.08753	1.15908	1.04667
6	1.79895	1.44567	1.98983	1.1079	1.82299	1.0904	1.83843	1.08229	1.89439	1.27679	1.83071	1.08635	1.85451	1.14848	1.81097	1.26804	1.33939	1.08738	1.18774	1.15083	1.20307	1.10981	1.17995	1.11831	1.19777	1.12686	1.1936	1.11833	1.2434	1.11601	1.18677	1.11832
7	1.6707	1.59828	1.91565	1.12518	1.73543	1.10246	1.76644	1.08257	1.79317	1.36173	1.75093	1.09251	1.77018	1.17894	1.70307	1.35037	1.43474	1.05143	1.09222	1.14711	1.23117	1.10167	1.20874	1.14262	1.21184	1.13654	1.21725	1.12694	1.25271	1.10007	1.213	1.13478
8	1.94541	1.6769	1.9245	1.18111	1.80538	1.17529	1.76429	1.15141	1.93496	1.42901	1.78484	1.16335	1.82803	1.24792	1.8754	1.4261	1.54146	1.05518	1.10342	1.20374	1.26643	1.14024	1.24793	1.19408	1.2621	1.20286	1.25882	1.17906	1.30377	1.13305	1.25337	1.18657
9	2.03225	1.79833	2.16321	1.32592	2.0303	1.32266	2.02213	1.30689	2.09773	1.56213	2.02621	1.31478	2.04869	1.3946	2.03127	1.5605	1.64202	1.21698	1.21689	1.34043	1.35106	1.28408	1.32883	1.33686	1.3435	1.34088	1.34113	1.32061	1.40332	1.2805	1.33498	1.32873
10	2.03439	1.97233	2.21887	1.50292	2.07876	1.48108	2.07049	1.48567	2.12663	1.73762	2.07463	1.48337	2.09058	1.56889	2.05657	1.7267	1.72462	1.44167	1.32684	1.46681	1.43497	1.46638	1.42095	1.51838	1.43017	1.50455	1.4287	1.49643	1.49548	1.45828	1.42482	1.50741
11	1.93855	2.13283	2.23817	1.64609	2.08149	1.61861	2.08553	1.64029	2.08836	1.88946	2.08351	1.62945	2.0858	1.71973	2.01002	1.87572	1.80267	1.62857	1.40855	1.54678	1.50971	1.63044	1.48787	1.66105	1.5056	1.64658	1.50106	1.64602	1.57365	1.60193	1.49446	1.65353
12	1.95535	2.25096	2.16777	1.76051	2.00864	1.72928	2.03038	1.75141	2.06156	2.00574	2.01951	1.74034	2.03715	1.83249	1.982	1.99012	1.8634	1.74156	1.47781	1.61305	1.56802	1.76783	1.55303	1.78169	1.56481	1.7612	1.56195	1.77024	1.63641	1.70748	1.55749	1.77597
13	2.07195	2.33277	2.16619	1.85546	2.03855	1.8212	1.99923	1.83299	2.11907	2.09412	2.01889	1.8271	2.04573	1.91807	2.05525	2.07699	1.91723	1.82469	1.53283	1.66753	1.61691	1.88159	1.61041	1.87661	1.61481	1.86484	1.61405	1.87435	1.68899	1.79127	1.61223	1.87548
14	2.08413	2.40516	2.27777	1.93325	2.13131	1.90461	2.11635	1.90864	2.18095	2.1692	2.12383	1.90663	2.14038	1.99483	2.10772	2.15489	1.96062	1.88598	1.56735	1.71705	1.66538	1.97066	1.66029	1.9571	1.66254	1.94637	1.66274	1.95805	1.73112	1.8579	1.66151	1.95758
15	2.05819	2.44866	2.30849	2.01611	2.14554	1.97713	2.15191	1.98981	2.18334	2.23238	2.14872	1.98347	2.16132	2.06856	2.10186	2.21289	2.00472	1.93017	1.60062	1.78051	1.70327	2.04637	1.70475	2.02396	1.70673	2.01419	1.70492	2.02817	1.76954	1.91901	1.70483	2.02607
16	2.01695	2.4819	2.31257	2.07812	2.14004	2.052	2.15861	2.057	2.16476	2.28001	2.14932	2.0545	2.15756	2.1305	2.07849	2.26695	2.04262	1.98912	1.64655	1.83745	1.74939	2.10707	1.75442	2.09158	1.73926	2.08595	1.74769	2.09487	1.81285	1.97788	1.75105	2.09322
17	2.06379	2.52088	2.27967	2.13292	2.10677	2.10938	2.12043	2.11186	2.17173	2.3269	2.1136	2.11062	2.13525	2.18313	2.08528	2.31513	2.07722	2.05531	1.70255	1.89506	1.77772	2.16281	1.78832	2.15743	1.77277	2.14434	1.7796	2.15486	1.8525	2.03773	1.78396	2.15615
18	2.10234	2.55613	2.2755	2.19365	2.11676	2.17035	2.09136	2.17263	2.18892	2.37489	2.10406	2.17149	2.12811	2.23967	2.10955	2.36324	2.10881	2.12367	1.74873	1.94079	1.80198	2.21373	1.81823	2.2224	1.8056	2.19901	1.8086	2.21171	1.8865	2.09273	1.81341	2.21706
19	2.09363	2.57882	2.31239	2.25101	2.16083	2.22712	2.15505	2.22807	2.20301	2.41492	2.15794	2.2276	2.172	2.29019	2.12723	2.40297	2.1393	2.1834	1.79443	1.97753	1.8279	2.26717	1.84664	2.27678	1.83032	2.24552	1.83495	2.26316	1.92054	2.1427	1.8408	2.26997
20	2.07448	2.59765	2.33455	2.30093	2.16821	2.28245	2.17665	2.28047	2.20451	2.44929	2.17243	2.28146	2.18453	2.33707	2.12135	2.44005	2.16944	2.22878	1.83165	2.0015	1.85147	2.30981	1.87178	2.32031	1.85553	2.28737	1.85959	2.30583	1.95085	2.18003	1.86569	2.31307
21	2.06915	2.60382	2.33796	2.34275	2.15648	2.32905	2.17076	2.33053	2.20355	2.47329	2.16362	2.32979	2.17931	2.37787	2.11281	2.46644	2.19279	2.27172	1.86096	2.01032	1.86896	2.34051	1.89964	2.35486	1.87247	2.32553	1.88035	2.3403	1.97424	2.20752	1.88999	2.34758
22	2.09963	2.6064	2.30552	2.38262	2.1454	2.36942	2.15274	2.36985	2.20258	2.49451	2.14907	2.36963	2.16813	2.41133	2.12252	2.48791	2.21862	2.31289	1.89228	2.01138	1.88144	2.36884	1.92071	2.39527	1.88739	2.34549	1.89651	2.36986	1.99745	2.23103	1.90861	2.38257
23	2.10824	2.61739	2.30371	2.41284	2.15363	2.40083	2.13969	2.40304	2.20598	2.51512	2.14666	2.40193	2.16411	2.44003	2.13093	2.50911	2.23803	2.34346	1.91646	2.00093	1.89688	2.38956	1.93902	2.42649	1.90294	2.37421	1.91295	2.39675	2.01712	2.24465	1.92599	2.41162
24	2.09787	2.62436	2.32311	2.42881	2.17384	2.44016	2.15964	2.43777	2.21049	2.52658	2.16674	2.43897	2.17896	2.46778	2.13586	2.53226	2.26019	2.37015	1.94174	1.98212	1.90995	2.4204	1.96099	2.45324	1.91756	2.39964	1.9295	2.42443	2.03729	2.25756	1.94524	2.43883
25	2.08579	2.62612	2.32597	2.44898	2.16865	2.4677	2.17513	2.45639	2.20588	2.53755	2.17189	2.46205	2.1843	2.48533	2.12722	2.54691	2.27111	2.38895	1.97025	1.96836	1.91127	2.43791	1.97026	2.48144	1.92877	2.42395	1.93677	2.44777	2.05088	2.26508	1.95352	2.4646
26	2.0902	2.63104	2.3266	2.46557	2.16264	2.48334	2.17353	2.47832	2.2084	2.54831	2.16809	2.48083	2.18334	2.50249	2.12642	2.55719	2.29752	2.41017	1.99444	1.96317	1.91552	2.44983	1.98163	2.50284	1.94336	2.44117	1.94684	2.46461	2.06916	2.27439	1.96423	2.48372
27	2.10249	2.635	2.31797	2.48594	2.16086	2.51127	2.16527	2.50174	2.21023	2.56047	2.16306	2.5065	2.17952	2.5229	2.13168	2.57313	2.3117	2.42709	2.01726	1.96914	1.92831	2.46478	1.99058	2.52522	1.95475	2.45473	1.95788	2.48158	2.08576	2.287	1.97423	2.5034
28	2.10717	2.63507	2.32075	2.50137	2.16393	2.53699	2.15536	2.52548	2.21396	2.56822	2.15964	2.53124	2.17632	2.54164	2.13555	2.58603	2.32027	2.44359	2.03879	1.97878	1.94042	2.47894	2.00182	2.54314	1.97062	2.47182	1.97095	2.49797	2.09983	2.30044	1.98639	2.52055
29	2.10449	2.62991	2.32922	2.51892	2.17669	2.54979	2.16826	2.5421	2.21685	2.57442	2.17247	2.54594	2.18586	2.55415	2.14059	2.58985	2.33146	2.45857	2.05687	1.9912	1.94577	2.49149	2.00918	2.55722	1.97707	2.49514	1.97734	2.51461	2.11137	2.31375	1.99326	2.53592
30	2.10429	2.63535	2.33726	2.54471	2.17777	2.57809	2.18031	2.56107	2.22078	2.59003	2.17904	2.56958	2.19338	2.57356	2.14103	2.60672	2.3478	2.47791	2.07853	2.0228	1.9513	2.50792	2.02024	2.57298	1.98347	2.50619	1.985	2.52903	2.12587	2.33621	2.00262	2.551
31	2.10925	2.65318	2.33791	2.56648	2.17747	2.60431	2.18049	2.58187	2.22358	2.60983	2.17898	2.59309	2.19435	2.59493	2.14336	2.62875	2.36171	2.4955	2.09949	2.05491	1.96097	2.52128	2.03053	2.5885	1.99283	2.52393	1.99477	2.54457	2.14073	2.35723	2.01265	2.56654
32	2.12107	2.67435	2.33343	2.58595	2.17699	2.62168	2.17822	2.60268	2.22725	2.63015	2.17761	2.61218	2.19436	2.61501	2.14903	2.64801	2.37425	2.51121	2.12062	2.08165	1.96984	2.53382	2.04412	2.60071	2.00045	2.53847	2.0048	2.55767	2.1549	2.37556	2.02446	2.57919
33	2.11851	2.70075	2.33619	2.60439	2.18389	2.6425	2.17772	2.62471	2.22735	2.65257	2.1808	2.6336	2.19529	2.63696	2.1512	2.67162	2.39393	2.52182	2.1376	2.09958	1.97608	2.5442	2.05519	2.61335	2.0121	2.54676	2.01446	2.56811	2.1692	2.38853	2.03483	2.59073
34	2.11803	2.72335	2.33299	2.62145	2.1833	2.66709	2.18368	2.65355	2.22551	2.6724	2.18349	2.66032	2.19756	2.66209	2.15066	2.69522	2.40884	2.53953	2.16175	2.11145	1.97685	2.55157	2.06093	2.62034	2.01465	2.55051	2.01747	2.57414	2.18248	2.40085	2.0392	2.59724
35	2.11719	2.74472	2.34054	2.64199	2.18196	2.68044	2.18994	2.67268	2.22887	2.69335	2.18595	2.67656	2.20159	2.68087	2.14958	2.71258	2.42068	2.54574	2.17848	2.12279	1.98363	2.55513	2.071	2.62997	2.02347	2.55388	2.02603	2.57966	2.19426	2.40789	2.04851	2.60482
36	2.11885	2.76805	2.34366	2.65163	2.17895	2.70769	2.18916	2.68318	2.23125	2.70984	2.18406	2.69543	2.20149	2.69615	2.1489	2.73787	2.4276	2.55714	2.19244	2.13431	1.99462	2.56192	2.0775	2.62784	2.03487	2.56397	2.03567	2.58458	2.20488	2.41779	2.05658	2.60621
37	2.11423	2.78709	2.33847	2.66655	2.17553	2.72169	2.18082	2.69702	2.22635	2.72682	2.17818	2.70936	2.19512	2.71107	2.14488	2.75439	2.4366	2.56827	2.2057	2.15	1.99477	2.5617	2.07839	2.63785	2.04416	2.57027	2.03911	2.58994	2.21236	2.42665	2.05875	2.6139
38	2.11676	2.80624	2.34999	2.68713	2.18083	2.7377	2.18527	2.71934	2.23337	2.74669	2.18305	2.72852	2.20056	2.73152	2.14879	2.77197	2.45665	2.58113	2.22707	2.17932	1.9967	2.57496	2.09587	2.65359	2.05769	2.58049	2.05009	2.60301	2.22681	2.44514	2.07298	2.6283
39	2.1231	2.82679	2.36081	2.72115	2.19981	2.7745	2.20367	2.74488	2.24195	2.77397	2.20174	2.75969	2.21579	2.75952	2.16145	2.80065	2.48736	2.61043	2.26139	2.21934	2.02567	2.60496	2.12771	2.68249	2.07799	2.61304	2.07713	2.63349	2.25814	2.47824	2.10242	2.65799
40	2.15644	2.88136	2.40492	2.78761	2.24927	2.83908	2.25517	2.8059	2.28068	2.83448	2.25222	2.82249	2.26269	2.82096	2.20285	2.86022	2.55744	2.66666	2.32304	2.29917	2.08499	2.66003	2.17821	2.74556	2.13121	2.6716	2.13147	2.6924	2.32182	2.54196	2.15484	2.71898
41	2.24268	2.98368	2.50412	2.90544	2.34013	2.95315	2.3548	2.92946	2.3734	2.94456	2.34746	2.9413	2.35855	2.93844	2.2914	2.96842	2.67558	2.77944	2.4186	2.44457	2.19225	2.78034	2.28073	2.85951	2.23871	2.79343	2.23723	2.81109	2.42881	2.66811	2.25898	2.8353
42	2.38155	3.15358	2.65444	3.09689	2.49257	3.13342	2.50496	3.10944	2.51799	3.12523	2.49877	3.12143	2.50724	3.1187	2.43706	3.1435	2.85715	2.96108	2.58823	2.64588	2.371	2.97306	2.45715	3.04618	2.41037	2.98506	2.41284	3.00143	2.60546	2.86001	2.43499	3.0238
43	2.5541	3.38088	2.86283	3.33324	2.70219	3.38068	2.70574	3.35632	2.70846	3.35706	2.70397	3.3685	2.70606	3.36062	2.62815	3.38078	3.10431	3.19909	2.84011	2.90432	2.61537	3.22082	2.70138	3.30212	2.65586	3.2362	2.65754	3.25304	2.85326	3.10807	2.67946	3.27758
44	2.73565	3.64827	3.10117	3.62547	2.93496	3.6656	2.93518	3.64118	2.91841	3.63687	2.93507	3.65339	2.92955	3.64381	2.83531	3.65694	3.39844	3.48916	3.14057	3.21633	2.90715	3.52288	2.99158	3.60104	2.9492	3.53279	2.94931	3.55223	3.14872	3.40945	2.97044	3.57664
45	2.92044	3.93496	3.32858	3.93254	3.16508	3.96667	3.17917	3.9395	3.12451	3.93375	3.17212	3.95309	3.1586	3.94211	3.04276	3.95081	3.70501	3.79357	3.45847	3.54815	3.21985	3.84139	3.30648	3.91959	3.26414	3.85056	3.26349	3.87051	3.46111	3.7277	3.28499	3.89505
46	3.072	4.23014	3.51973	4.2423	3.37207	4.26562	3.39041	4.2449	3.29587	4.23622	3.38124	4.25526	3.35584	4.24546	3.22204	4.24788	4.01748	4.11831	3.78519	3.8857	3.54153	4.16791	3.63231	4.24701	3.58968	4.18227	3.58784	4.19906	3.7814	4.05731	3.61007	4.22304
47	3.20378	4.52071	3.65399	4.53397	3.51218	4.55442	3.5295	4.5405	3.42888	4.52734	3.52084	4.54746	3.49307	4.53843	3.35798	4.53756	4.32677	4.43919	4.10592	4.22398	3.87571	4.49202	3.95429	4.5599	3.91748	4.50475	3.91583	4.51889	4.1028	4.38506	3.93506	4.53939
48	3.29972	4.80371	3.80277	4.78126	3.63778	4.80979	3.61755	4.79999	3.55125	4.79249	3.62767	4.80489	3.59882	4.79912	3.46875	4.80675	4.603	4.75952	4.4311	4.55547	4.20303	4.81172	4.28247	4.86806	4.25291	4.81785	4.24614	4.83254	4.41238	4.7089	4.2643	4.8503
49	3.38678	5.07913	3.92176	4.99602	3.73363	5.01127	3.68898	4.9927	3.65427	5.03758	3.7113	5.00199	3.68485	5.01075	3.56021	5.0452	4.887	5.0615	4.74877	4.86506	4.5259	5.10929	4.60117	5.14981	4.577	5.11301	4.56802	5.12404	4.72056	5.01195	4.5846	5.13692
50	3.45066	5.35124	3.99296	5.18492	3.8229	5.17537	3.8329	5.15916	3.72181	5.26808	3.8279	5.16727	3.7942	5.19817	3.63678	5.26331	5.08324	5.3452	5.03758	5.16013	4.83105	5.36991	4.9075	5.39352	4.87962	5.36796	4.87272	5.37713	4.98396	5.29175	4.89011	5.38533
51	3.52261	5.5967	4.01089	5.29925	3.89354	5.27927	3.93147	5.26969	3.76675	5.44797	3.91251	5.27448	3.87024	5.33071	3.70807	5.43799	5.24442	5.58657	5.30023	5.41605	5.11165	5.5953	5.18707	5.58982	5.16443	5.55599	5.15438	5.58037	5.21876	5.53264	5.17072	5.58509
52	3.57349	5.79225	4.0342	5.39858	3.89704	5.36565	3.92993	5.36287	3.80385	5.59541	3.91349	5.36426	3.88242	5.44085	3.73527	5.57895	5.38573	5.78274	5.51735	5.63667	5.35201	5.75508	5.42099	5.72171	5.40065	5.70852	5.39122	5.72843	5.41836	5.72483	5.4061	5.72507
53	3.61227	5.94462	4.10581	5.45275	3.92393	5.4085	3.9109	5.4142	3.85904	5.69868	3.91741	5.41135	3.89578	5.50808	3.7681	5.67656	5.44645	5.91284	5.68108	5.78936	5.542	5.86996	5.60257	5.81541	5.58018	5.79129	5.57492	5.82555	5.55651	5.85739	5.58874	5.82048
54	3.65688	6.04207	4.16892	5.51616	3.94999	5.45844	3.91793	5.44313	3.9129	5.77911	3.93396	5.45079	3.9216	5.55768	3.80344	5.75025	5.50609	5.99019	5.79184	5.89375	5.68841	5.93265	5.73793	5.86268	5.72333	5.86146	5.71656	5.8856	5.66211	5.93887	5.72724	5.87414
55	3.69256	6.09427	4.16915	5.51469	4.00381	5.50532	4.00121	5.49533	3.93086	5.80448	4.00251	5.50032	3.97819	5.60004	3.84818	5.7998	5.55329	6.04746	5.87779	5.94439	5.79769	5.96368	5.84604	5.89781	5.82447	5.89017	5.82273	5.91722	5.74292	5.98518	5.83438	5.90751
56	3.74824	6.12802	4.14464	5.52131	4.05346	5.53986	4.06846	5.52192	3.94644	5.82466	4.06096	5.53089	4.02529	5.62582	3.90085	5.83394	5.57521	6.07811	5.94697	5.83781	5.87222	5.94227	5.91441	5.88229	5.8999	5.87266	5.89551	5.89907	5.79813	5.95273	5.90496	5.89068
57	3.78594	6.1445	4.16023	5.59958	4.03139	5.56953	4.06164	5.57375	3.97309	5.87204	4.04651	5.57164	4.02708	5.67248	3.90867	5.85701	5.62786	6.10279	5.97873	5.82096	5.92809	5.94874	5.9658	5.9229	5.94784	5.90436	5.94724	5.92533	5.84489	5.9575	5.95652	5.92411
58	3.78867	6.16031	4.23311	5.63516	4.03575	5.58756	4.03822	5.58035	4.01089	5.89774	4.03698	5.58395	4.0287	5.68735	3.91221	5.87394	5.6426	6.12328	6.0055	6.01323	5.95238	6.03232	5.98772	5.97245	5.97725	5.97692	5.97245	5.9939	5.86683	6.05628	5.98008	5.98317
59	3.80781	6.17387	4.24756	5.65857	4.03414	5.63996	4.00679	5.57663	4.02769	5.91622	4.02047	5.60829	4.01831	5.70038	3.92098	5.90691	5.62263	6.14073	6.02299	6.06956	5.9605	6.06997	6.00522	6.01619	5.98752	6.01353	5.98441	6.03323	5.8687	6.09342	5.99482	6.02471
60	3.85694	6.18698	4.14415	5.68801	3.98551	5.66408	3.9563	5.63133	4.00054	5.93749	3.97091	5.64771	3.97592	5.73884	3.92123	5.92553	5.74379	6.15054	6.03522	6.09381	5.95169	6.08916	5.99497	6.032	5.98019	6.0319	5.97561	6.05102	5.91023	6.11117	5.98529	6.04151
61	3.88654	6.20783	4.19859	5.7226	4.10355	5.68423	4.10621	5.69405	4.04257	5.96522	4.10488	5.68914	4.08455	5.7828	3.99505	5.94603	5.7111	6.17024	5.95448	6.10851	5.86487	6.11347	5.97877	6.06488	5.97829	6.05438	5.94064	6.07758	5.84349	6.13074	5.9597	6.07123
62	3.88814	6.22762	4.23971	5.71399	4.11036	5.72815	4.14926	5.70334	4.06392	5.97081	4.12981	5.71575	4.11433	5.79663	3.99925	5.97789	5.73167	6.18934	5.60959	6.12533	5.66797	6.13405	5.74619	6.07757	5.74704	6.07383	5.7204	6.09515	5.66974	6.14957	5.73329	6.08636
63	3.88563	6.245	4.30064	5.73772	4.09765	5.74464	4.12342	5.71502	4.09314	5.99136	4.11053	5.72983	4.10903	5.81207	3.99164	5.99482	5.80665	6.21251	5.67116	6.14472	5.82208	6.14785	5.79743	6.10482	5.77265	6.08953	5.79738	6.11407	5.76663	6.16836	5.79741	6.10945
64	3.9156	6.26132	4.33489	5.79794	4.12478	5.76094	4.10604	5.74724	4.12525	6.02963	4.11541	5.75409	4.11556	5.84365	4.02019	6.01113	5.76425	6.22813	6.00198	6.16037	6.02128	6.16785	6.03246	6.12582	6.01807	6.11066	6.02394	6.13478	5.92917	6.18545	6.0282	6.1303
65	3.95841	6.27401	4.31378	5.84553	4.15694	5.79958	4.13685	5.77455	4.1361	6.05977	4.1469	5.78707	4.13995	5.8738	4.05768	6.0368	5.83664	6.25432	6.10586	6.18204	6.0499	6.18927	6.08827	6.14891	6.0812	6.12857	6.07313	6.15558	5.99747	6.20855	6.0807	6.15224
66	3.98786	6.28933	4.28001	5.83988	4.17566	5.82513	4.18595	5.82239	4.13394	6.0646	4.1808	5.82376	4.1669	5.90358	4.08176	6.05723	5.85543	6.26314	6.13179	6.20428	6.07362	6.20851	6.11934	6.16111	6.10624	6.15942	6.09973	6.17635	6.02028	6.22531	6.10954	6.16873
67	3.98002	6.30107	4.30289	5.87969	4.16814	5.85889	4.21022	5.85991	4.14146	6.09038	4.18918	5.8594	4.18029	5.93656	4.07408	6.07998	5.84251	6.28117	6.16275	6.22791	6.12002	6.22634	6.1508	6.18965	6.14195	6.1743	6.13759	6.19677	6.04176	6.24514	6.1442	6.19321
68	3.98841	6.31649	4.36228	5.93267	4.16798	5.89375	4.19831	5.88516	4.17534	6.12458	4.18314	5.88946	4.1856	5.9664	4.07819	6.10512	5.88645	6.29308	6.19352	6.2426	6.15232	6.2531	6.18672	6.21584	6.17739	6.19682	6.17214	6.22192	6.07743	6.26293	6.17943	6.21888
69	4.0222	6.33137	4.39843	5.91464	4.18556	5.92013	4.17627	5.89304	4.21031	6.12301	4.18091	5.90659	4.18916	5.97421	4.10388	6.12575	5.92707	6.31089	6.21602	6.26199	6.18226	6.26686	6.21079	6.22757	6.20545	6.21753	6.1995	6.23732	6.10845	6.27991	6.20514	6.23245
70	4.04535	6.34976	4.36763	5.94037	4.213	5.94697	4.18574	5.92935	4.20649	6.14507	4.19937	5.93816	4.1972	6.00419	4.12917	6.14836	5.9048	6.3219	6.23221	6.27639	6.2023	6.28175	6.23341	6.24061	6.22042	6.23458	6.21871	6.25231	6.1131	6.29335	6.22606	6.24646
71	4.04738	6.36546	4.34007	6.0005	4.22166	5.98476	4.22043	5.98353	4.19372	6.18298	4.22104	5.98414	4.21173	6.05022	4.13452	6.17511	5.96248	6.34066	6.24584	6.28489	6.21305	6.2887	6.2419	6.25721	6.23994	6.2445	6.23163	6.26347	6.14046	6.30475	6.23676	6.26034
72	4.04553	6.3798	4.35716	6.03262	4.22001	6.02715	4.25846	5.99357	4.20135	6.20621	4.23923	6.01036	4.23301	6.07005	4.13277	6.20348	5.95517	6.36183	6.25862	6.17179	6.22483	6.26392	6.26032	6.2207	6.24887	6.20313	6.24467	6.22925	6.14621	6.26585	6.25249	6.22497
73	4.06183	6.39282	4.40636	6.04944	4.22691	6.03897	4.26279	6.00853	4.23409	6.22113	4.24485	6.02375	4.24725	6.08447	4.14437	6.2159	5.97931	6.37231	6.27093	6.10089	6.23478	6.24642	6.26669	6.24995	6.26837	6.23013	6.25661	6.24217	6.16167	6.23987	6.26165	6.24606
74	4.09137	6.40115	4.43158	6.06841	4.25044	6.06947	4.24095	6.04347	4.26147	6.23478	4.2457	6.05647	4.24937	6.11158	4.1709	6.23531	6.03454	6.38977	6.28484	6.26356	6.24415	6.31295	6.27773	6.30385	6.25904	6.28415	6.26031	6.30031	6.18784	6.32209	6.26902	6.30208
75	4.10975	6.41025	4.41362	6.11324	4.26672	6.0829	4.23338	6.09766	4.26169	6.26175	4.25005	6.09028	4.24838	6.1499	4.18824	6.24658	5.98278	6.39826	6.2904	6.35449	6.24984	6.35578	6.28636	6.33694	6.27766	6.31693	6.27129	6.33655	6.17434	6.36951	6.27882	6.33675
76	4.1128	6.4202	4.39154	6.1084	4.26078	6.11797	4.26083	6.11947	4.25217	6.2643	4.26081	6.11872	4.25793	6.16749	4.18679	6.26908	6.05768	6.40967	6.29856	6.36376	6.25874	6.37928	6.29348	6.35024	6.2876	6.3313	6.27994	6.35361	6.20499	6.38424	6.28671	6.35193
77	4.11328	6.43678	4.40672	6.12353	4.25913	6.14629	4.29312	6.12177	4.26	6.28015	4.27613	6.13403	4.27641	6.17865	4.1862	6.29153	6.07433	6.42167	6.31221	6.38084	6.2722	6.3888	6.30421	6.36892	6.29684	6.34993	6.29108	6.36922	6.21958	6.3971	6.29765	6.36907
78	4.12305	6.45211	4.45528	6.16645	4.2645	6.15159	4.30242	6.14915	4.28917	6.30928	4.28346	6.15037	4.29168	6.20293	4.19378	6.30185	6.03607	6.43437	6.32423	6.39075	6.28816	6.40071	6.32188	6.38208	6.3097	6.35881	6.30658	6.38053	6.21615	6.40861	6.31423	6.38131
79	4.14532	6.46255	4.47366	6.19544	4.28915	6.18617	4.2856	6.18538	4.30949	6.329	4.28737	6.18578	4.29415	6.23338	4.21723	6.32436	6.11588	6.44868	6.34328	6.40192	6.31529	6.41111	6.33971	6.39436	6.33537	6.37658	6.33012	6.39402	6.25815	6.42057	6.33491	6.39419
80	4.15371	6.47636	4.45611	6.21093	4.30199	6.20212	4.28128	6.19764	4.30491	6.34364	4.29164	6.19988	4.29261	6.24705	4.22785	6.33924	6.11324	6.46192	6.35789	6.41206	6.33484	6.42527	6.36169	6.40988	6.353	6.38632	6.34984	6.40716	6.26865	6.43308	6.35577	6.40852
81	4.16335	6.48607	4.43582	6.23478	4.29174	6.20809	4.29987	6.2381	4.29959	6.36043	4.2958	6.2231	4.29842	6.27388	4.22754	6.34708	6.1098	6.47577	6.37439	6.42462	6.35086	6.43779	6.37942	6.42648	6.37575	6.40643	6.36868	6.42357	6.27835	6.44606	6.37405	6.42502
82	4.17375	6.49559	4.45339	6.26331	4.29928	6.22935	4.32934	6.24664	4.31357	6.37945	4.31431	6.23799	4.31907	6.28803	4.23652	6.36247	6.15215	6.48683	6.38392	6.43501	6.36526	6.45265	6.39459	6.43673	6.39495	6.42242	6.38493	6.43727	6.30044	6.45816	6.38976	6.437
83	4.17853	6.5015	4.48752	6.26986	4.31314	6.25348	4.34331	6.28492	4.33303	6.38568	4.32822	6.2692	4.33485	6.31327	4.24583	6.37749	6.13371	6.49366	6.38867	6.44829	6.37884	6.46085	6.39845	6.45705	6.39594	6.4339	6.39108	6.4506	6.30041	6.4676	6.39476	6.45383
84	4.18744	6.511	4.50861	6.27071	4.33424	6.2787	4.3345	6.30841	4.34803	6.39086	4.33437	6.29355	4.33897	6.33094	4.26084	6.39485	6.18369	6.50662	6.39403	6.46049	6.38211	6.47446	6.40986	6.46339	6.40232	6.44807	6.39809	6.46197	6.31994	6.48052	6.40398	6.46268
85	4.19874	6.52327	4.49498	6.30852	4.34344	6.29766	4.32188	6.30606	4.34686	6.4159	4.33266	6.30186	4.3338	6.34127	4.27109	6.41046	6.19063	6.51634	6.39357	6.4674	6.37133	6.49042	6.40729	6.47576	6.40723	6.45694	6.39528	6.47438	6.31851	6.49139	6.40128	6.47507
86	4.20664	6.53511	4.47932	6.34909	4.32903	6.31834	4.33167	6.3294	4.34298	6.4421	4.33035	6.32387	4.335	6.36513	4.26784	6.42673	6.18669	6.52354	6.25879	6.47866	6.17666	6.4993	6.32662	6.48531	6.33997	6.46607	6.28108	6.48356	6.20738	6.5005	6.30385	6.48444
87	4.21062	6.54715	4.4905	6.36049	4.33078	6.34813	4.36096	6.34731	4.35056	6.45382	4.34587	6.34772	4.35247	6.38295	4.2707	6.44764	6.22141	6.53627	5.99119	6.48669	6.09444	6.50691	6.13365	6.48577	6.13646	6.47181	6.12152	6.48816	6.10235	6.50996	6.12758	6.48696
88	4.21936	6.55787	4.51848	6.36995	4.35198	6.35602	4.3742	6.38248	4.36892	6.46391	4.36309	6.36925	4.36874	6.40521	4.28567	6.45695	6.22726	6.54799	6.05392	6.4033	6.22244	6.48323	6.19014	6.45309	6.15893	6.43964	6.19051	6.45865	6.16787	6.47817	6.19032	6.45587
89	4.2299	6.56488	4.53563	6.38272	4.37171	6.37603	4.3703	6.3851	4.38276	6.4738	4.371	6.38057	4.37469	6.41316	4.3008	6.47046	6.25537	6.55645	6.30262	6.31019	6.38882	6.45594	6.36937	6.47313	6.37122	6.449	6.37647	6.45936	6.3156	6.44086	6.37292	6.46624
90	4.2415	6.57506	4.52944	6.40301	4.37008	6.39089	4.35884	6.39519	4.38547	6.48903	4.36446	6.39304	4.36959	6.42576	4.30579	6.48298	6.26607	6.56901	6.42634	6.42591	6.41274	6.50575	6.44579	6.51637	6.44205	6.49641	6.43353	6.50618	6.36838	6.50023	6.43966	6.51128
91	4.24196	6.58071	4.51942	6.41576	4.36029	6.40457	4.37272	6.41866	4.38069	6.49824	4.3665	6.41161	4.3733	6.44284	4.30112	6.49264	6.27945	6.5761	6.45997	6.51951	6.43611	6.54316	6.46869	6.53912	6.46808	6.52872	6.45763	6.537	6.39184	6.54626	6.46316	6.53806
92	4.25032	6.58941	4.52965	6.43537	4.36044	6.41961	4.3914	6.42954	4.38998	6.51239	4.37592	6.42458	4.38577	6.4555	4.30538	6.50451	6.29761	6.5866	6.47687	6.54533	6.45882	6.56415	6.48801	6.55571	6.48005	6.53741	6.47563	6.55242	6.4111	6.56536	6.48182	6.55407
93	4.26429	6.59815	4.54433	6.44378	4.38367	6.43597	4.40673	6.43396	4.40431	6.52096	4.3952	6.43496	4.40208	6.46329	4.32398	6.51706	6.30221	6.59295	6.49328	6.5486	6.47933	6.57576	6.50397	6.56383	6.50365	6.54969	6.49565	6.56309	6.42494	6.57244	6.49981	6.56346
94	4.27922	6.61031	4.56065	6.46134	4.40522	6.44931	4.40575	6.45415	4.41994	6.53582	4.40548	6.45173	4.41039	6.48057	4.34222	6.52981	6.32349	6.6014	6.50443	6.5592	6.49553	6.57717	6.51798	6.57252	6.51363	6.56192	6.50905	6.57054	6.44115	6.57926	6.51352	6.57153
95	4.2803	6.6189	4.56522	6.47516	4.40831	6.46421	4.39175	6.45792	4.42276	6.54703	4.40003	6.46106	4.40484	6.48867	4.3443	6.54156	6.34607	6.60981	6.51404	6.57007	6.50296	6.59588	6.52847	6.58355	6.52627	6.56454	6.51924	6.58132	6.45436	6.59192	6.52386	6.58243
96	4.27158	6.62757	4.55369	6.49204	4.3961	6.47409	4.40362	6.4712	4.41263	6.55981	4.39986	6.47265	4.40537	6.50122	4.33384	6.55083	6.36614	6.62242	6.52159	6.57205	6.50963	6.59404	6.5322	6.59313	6.53141	6.57836	6.52441	6.58851	6.46579	6.59617	6.5283	6.59082
97	4.28645	6.63446	4.56624	6.50439	4.39915	6.49067	4.41811	6.48887	4.42635	6.56943	4.40863	6.48977	4.4177	6.51602	4.3428	6.56257	6.3475	6.62928	6.53047	6.58326	6.51697	6.61093	6.54294	6.59886	6.54007	6.58465	6.53333	6.59815	6.46498	6.60783	6.53814	6.59851
98	4.29911	6.64136	4.5785	6.5052	4.4168	6.50132	4.42914	6.49265	4.4388	6.57328	4.42297	6.49698	4.4303	6.52097	4.35795	6.57134	6.38993	6.63861	6.53528	6.58913	6.51895	6.61398	6.54861	6.6121	6.54384	6.59231	6.53713	6.60613	6.48138	6.61391	6.54287	6.60911
99	4.31134	6.64753	4.58435	6.51892	4.43378	6.51348	4.43012	6.50021	4.44785	6.58322	4.43195	6.50684	4.43664	6.53009	4.37256	6.5805	6.40297	6.64481	6.54131	6.5981	6.52641	6.62407	6.55358	6.61725	6.54714	6.6031	6.54238	6.61481	6.49023	6.62233	6.54798	6.61603
100	4.31594	6.65526	4.58779	6.53981	4.42956	6.52826	4.42746	6.51142	4.45186	6.59754	4.42851	6.51984	4.43594	6.54293	4.37275	6.59176	6.41456	6.65429	6.55152	6.60198	6.52992	6.63144	6.55957	6.62908	6.55585	6.61331	6.54844	6.62461	6.49866	6.62924	6.55401	6.62684

## Sheet: panel C-L
Wilcoxon rank sum exact test (Delta parietal)									Wilcoxon rank sum exact test (Beta parietal)
data: mean by group									data: mean by group
W = 0, p-value = 0.0001554									W = 58, p-value = 0.004662
alternative hypothesis: true location shift is not equal to 0									alternative hypothesis: true location shift is not equal to 0
Two Sample t-test (Delta frontal)									Wilcoxon rank sum exact test (beta frontal)
data: mean by group									data: mean by group
t = -2.117, df = 14, p-value = 0.05265									W = 48, p-value = 0.1049
alternative hypothesis: true difference in means between group control and group mutant is not equal to 0									alternative hypothesis: true location shift is not equal to 0
95 percent confidence interval:
-0.1698278 0.0011064									Two Sample t-test (gamma parietal)
sample estimates:									data: mean by group
mean in group control mean in group mutant									t = 0.17893, df = 14, p-value = 0.8606
1.131389 1.215750									alternative hypothesis: true difference in means between group control and group mutant is not equal to 0
									95 percent confidence interval:
Wilcoxon rank sum exact test (Theta parietal)									-0.1188058 0.1404324
data: mean by group									sample estimates:
W = 64, p-value = 0.0001554									mean in group control mean in group mutant
alternative hypothesis: true location shift is not equal to 0									2.372758 2.361944
Wilcoxon rank sum exact test (theta frontal)									Wilcoxon rank sum exact test (gamma frontal)
data: mean by group									data: mean by group
W = 37, p-value = 0.6454									W = 64, p-value = 0.0001554
alternative hypothesis: true location shift is not equal to 0									alternative hypothesis: true location shift is not equal to 0
Wilcoxon rank sum exact test (alpha parietal)
data: mean by group
W = 64, p-value = 0.0001554
alternative hypothesis: true location shift is not equal to 0
Wilcoxon rank sum exact test (alpha frontal)
data: mean by group
W = 45, p-value = 0.1949
alternative hypothesis: true location shift is not equal to 0
